# Supplementary material for: In Vitro and In Silico Anti-Acetylcholinesterase Activity from Macaranga tanarius and Syzygium jambos
Source: Molecules. 2022 Apr 20;27(9):2648. doi: 10.3390/molecules27092648 (PMC9102781; doi:10.3390/molecules27092648)
Supplement: Supplementary file 1 [file molecules-27-02648-s001.zip]

Archive with 1 entries (1 files):
- molecules-1640619-supplementary.pdf
